# Supplementary material for: Management Challenges of Severe, Complex Dyskinesia. Data from a Large Cohort of Patients Treated with Levodopa-Carbidopa Intestinal Gel for Advanced Parkinson’s Disease
Source: Brain Sci. 2021 Jun 22;11(7):826. doi: 10.3390/brainsci11070826 (PMC8301838; doi:10.3390/brainsci11070826)
Supplement: Supplementary file 1 [file brainsci-11-00826-s001.zip]

Archive with 1 entries (1 files):
- brainsci-1255671-SI.pdf
